# Supplementary material for: Plant growth-promoting bacteria (PGPB) inoculants enhance the bacterial network connectivity more than non-PGPB in heavy metal-contaminated soil
Source: Front Plant Sci. 2025 Dec 17;16:1717976. doi: 10.3389/fpls.2025.1717976 (PMC12753923; doi:10.3389/fpls.2025.1717976)
Supplement: Supplementary file 2 [file Supplementaryfile2.xlsx]

## Sheet: OTU43
sum	percentage	#OTU ID	taxonomy
11198	0.0104113	OTU_12	Bacteria; Actinobacteria; Actinobacteria; Catenulisporales; Catenulisporaceae; Catenulispora
4774	0.00443863	OTU_45	Bacteria; Actinobacteria; Actinobacteria; Micrococcales; Microbacteriaceae; Lysinimonas
22035	0.0204871	OTU_23	Bacteria; Actinobacteria; Actinobacteria; Micrococcales; Micrococcaceae; Sinomonas
15323	0.0142466	OTU_9	Bacteria; Actinobacteria; Actinobacteria; Propionibacteriales; Nocardioidaceae; Nocardioides
5361	0.00498439	OTU_38	Bacteria; Actinobacteria; Actinobacteria; Pseudonocardiales; Pseudonocardiaceae; Actinoalloteichus
2331	0.00216725	OTU_102	Bacteria; Actinobacteria; Actinobacteria; Pseudonocardiales; Pseudonocardiaceae; Amycolatopsis
14012	0.0130277	OTU_44	Bacteria; Actinobacteria; Thermoleophilia; Solirubrobacterales; Solirubrobacteraceae; Conexibacter
4628	0.00430289	OTU_855	Bacteria; Actinobacteria; Thermoleophilia; Solirubrobacterales; Solirubrobacteraceae; Conexibacter
2394	0.00222582	OTU_54	Bacteria; Bacteroidetes; Bacteroidia; Chitinophagales; Chitinophagaceae; uncultured
514	0.000477892	OTU_549	Bacteria; Bacteroidetes; Bacteroidia; Chitinophagales; Chitinophagaceae; uncultured
2762	0.00256797	OTU_32	Bacteria; Chloroflexi; Ktedonobacteria; Ktedonobacterales; JG30-KF-AS9; JG30-KF-AS9_ge
62	5.76446e-05	OTU_1049	Bacteria; Firmicutes; Bacilli; Bacillales; Bacillaceae; Bacillaceae_ge
2095	0.00194783	OTU_89	Bacteria; Chloroflexi; Ktedonobacteria; Ktedonobacterales; Ktedonobacteraceae; uncultured
679	0.000631301	OTU_177	Bacteria; Firmicutes; Clostridia; Clostridiales; Syntrophomonadaceae; uncultured
4022	0.00373946	OTU_48	Bacteria; Patescibacteria; Microgenomatia; Microgenomatia_or; Microgenomatia_fa; Microgenomatia_ge
1453	0.00135093	OTU_127	Bacteria; Patescibacteria; Microgenomatia; Microgenomatia_or; Microgenomatia_fa; Microgenomatia_ge
2350	0.00218491	OTU_111	Bacteria; Patescibacteria; Saccharimonadia; Saccharimonadales; Saccharimonadales_fa; Saccharimonadales_ge
1493	0.00138812	OTU_73	Bacteria; Patescibacteria; Saccharimonadia; Saccharimonadales; Saccharimonadales_fa; Saccharimonadales_ge
703	0.000653615	OTU_1263	Bacteria; Planctomycetes; Planctomycetacia; Isosphaerales; Isosphaeraceae; uncultured
498	0.000463016	OTU_346	Bacteria; Planctomycetes; Planctomycetacia; Isosphaerales; Isosphaeraceae; Aquisphaera
14190	0.0131932	OTU_5	Bacteria; Proteobacteria; Alphaproteobacteria; Elsterales; uncultured; uncultured_ge
20944	0.0194727	OTU_2	Bacteria; Proteobacteria; Alphaproteobacteria; Rhizobiales; Rhizobiaceae; Brucella
11024	0.0102496	OTU_19	Bacteria; Proteobacteria; Alphaproteobacteria; Rhizobiales; Xanthobacteraceae; Bradyrhizobium
1873	0.00174142	OTU_90	Bacteria; Proteobacteria; Alphaproteobacteria; Sphingomonadales; Sphingomonadaceae; Novosphingobium
1804	0.00167727	OTU_69	Bacteria; Proteobacteria; Deltaproteobacteria; Myxococcales; Haliangiaceae; Haliangium
894	0.000831197	OTU_217	Bacteria; Proteobacteria; Deltaproteobacteria; Syntrophobacterales; Syntrophaceae; uncultured
1036	0.000963222	OTU_76	Bacteria; Proteobacteria; Gammaproteobacteria; Betaproteobacteriales; Burkholderiaceae; Achromobacter
955	0.000887912	OTU_200	Bacteria; Proteobacteria; Gammaproteobacteria; Betaproteobacteriales; Burkholderiaceae; Burkholderia-Caballeronia-Paraburkholderia
2386	0.00221839	OTU_100	Bacteria; Proteobacteria; Gammaproteobacteria; Betaproteobacteriales; Burkholderiaceae; Massilia
10798	0.0100394	OTU_20	Bacteria; Proteobacteria; Gammaproteobacteria; Gammaproteobacteria_Incertae_Sedis; Unknown_Family; Acidibacter
724	0.00067314	OTU_532	Bacteria; Proteobacteria; Gammaproteobacteria; Gammaproteobacteria_Incertae_Sedis; Unknown_Family; Acidibacter
2969	0.00276043	OTU_33	Bacteria; Proteobacteria; Gammaproteobacteria; Pseudomonadales; Moraxellaceae; Acinetobacter
29207	0.0271552	OTU_146	Bacteria; Proteobacteria; Gammaproteobacteria; Xanthomonadales; Rhodanobacteraceae; Rhodanobacter
8955	0.00832592	OTU_37	Bacteria; Acidobacteria; Acidobacteriia; Acidobacteriales; uncultured; uncultured_ge

## Sheet: OTU10
sum	percentage	#OTU ID	taxonomy
808	0.000751239	OTU_205	Bacteria; Acidobacteria; Acidobacteriia; Acidobacteriales; Acidobacteriaceae_(Subgroup_1); Acidipila
6301	0.00585836	OTU_16	Bacteria; Acidobacteria; Acidobacteriia; Acidobacteriales; Acidobacteriaceae_(Subgroup_1); Edaphobacter
4107	0.00381849	OTU_72	Bacteria; Acidobacteria; Acidobacteriia; Acidobacteriales; Acidobacteriaceae_(Subgroup_1); Occallatibacter
8019	0.00745567	OTU_18	Bacteria; Acidobacteria; Acidobacteriia; Acidobacteriales; Acidobacteriaceae_(Subgroup_1); uncultured
978	0.000909296	OTU_1033	Bacteria; Acidobacteria; Acidobacteriia; Solibacterales; Solibacteraceae_(Subgroup_3); Candidatus_Solibacter
69588	0.0646995	OTU_4	Bacteria; Proteobacteria; Gammaproteobacteria; Xanthomonadales; Rhodanobacteraceae; Dyella
724	0.00067314	OTU_532	Bacteria; Proteobacteria; Gammaproteobacteria; Gammaproteobacteria_Incertae_Sedis; Unknown_Family; Acidibacter
13427	0.0124838	OTU_13	Bacteria; Proteobacteria; Gammaproteobacteria; Betaproteobacteriales; Burkholderiaceae; Burkholderia-Caballeronia-Paraburkholderia
1225	0.00113894	OTU_71	Bacteria; Proteobacteria; Alphaproteobacteria; Sphingomonadales; Sphingomonadaceae; Sphingopyxis
1801	0.00167448	OTU_456	Bacteria; Proteobacteria; Alphaproteobacteria; Sphingomonadales; Sphingomonadaceae; Sphingobium
1873	0.00174142	OTU_90	Bacteria; Proteobacteria; Alphaproteobacteria; Sphingomonadales; Sphingomonadaceae; Novosphingobium
2647	0.00246105	OTU_163	Bacteria; Planctomycetes; Planctomycetacia; Isosphaerales; Isosphaeraceae; uncultured
892	0.000829338	OTU_87	Bacteria; Patescibacteria; Saccharimonadia; Saccharimonadales; Saccharimonadales_fa; Saccharimonadales_ge
66	6.13636e-05	OTU_365	Bacteria; Patescibacteria; Saccharimonadia; Saccharimonadales; Saccharimonadales_fa; Saccharimonadales_ge
984	0.000914875	OTU_152	Bacteria; Patescibacteria; Saccharimonadia; Saccharimonadales; Saccharimonadales_fa; Saccharimonadales_ge
3073	0.00285712	OTU_40	Bacteria; Chloroflexi; Ktedonobacteria; Ktedonobacterales; Ktedonobacteraceae; 1921-3
1127	0.00104783	OTU_143	Bacteria; Chloroflexi; Chloroflexia; Thermomicrobiales; JG30-KF-CM45; JG30-KF-CM45_ge
1685	0.00156663	OTU_1259	Bacteria; Chloroflexi; AD3; AD3_or; AD3_fa; AD3_ge
1967	0.00182882	OTU_975	Bacteria; Actinobacteria; Thermoleophilia; Solirubrobacterales; Solirubrobacteraceae; uncultured
1556	0.00144669	OTU_83	Bacteria; Actinobacteria; Thermoleophilia; Solirubrobacterales; 67-14; 67-14_ge
303	0.000281714	OTU_461	Bacteria; Actinobacteria; Thermoleophilia; Solirubrobacterales; 67-14; 67-14_ge
454	0.000422107	OTU_696	Bacteria; Actinobacteria; Thermoleophilia; Gaiellales; uncultured; uncultured_ge
1310	0.00121797	OTU_198	Bacteria; Actinobacteria; Actinobacteria; Pseudonocardiales; Pseudonocardiaceae; Pseudonocardia
1319	0.00122634	OTU_130	Bacteria; Actinobacteria; Actinobacteria; Micromonosporales; Micromonosporaceae; Couchioplanes
1330	0.00123657	OTU_66	Bacteria; Actinobacteria; Actinobacteria; Micrococcales; Micrococcaceae; Glutamicibacter
4774	0.00443863	OTU_45	Bacteria; Actinobacteria; Actinobacteria; Micrococcales; Microbacteriaceae; Lysinimonas
5930	0.00551342	OTU_671	Bacteria; Actinobacteria; Actinobacteria; Frankiales; Frankiaceae; Jatrophihabitans
11198	0.0104113	OTU_12	Bacteria; Actinobacteria; Actinobacteria; Catenulisporales; Catenulisporaceae; Catenulispora
7377	0.00685877	OTU_31	Bacteria; Actinobacteria; Acidimicrobiia; uncultured; uncultured_fa; uncultured_ge
9790	0.00910226	OTU_24	Bacteria; Actinobacteria; Acidimicrobiia; uncultured; uncultured_fa; uncultured_ge
1068	0.000992974	OTU_103	Bacteria; Actinobacteria; Acidimicrobiia; Acidimicrobiales; Acidimicrobiaceae; uncultured
57032	0.0530255	OTU_142	Bacteria; Actinobacteria; Actinobacteria; Frankiales; Frankiaceae; Frankia

## Sheet: OTU447
sum	percentage	#OTU ID	taxonomy
1124	0.00104504	OTU_757	Bacteria; Actinobacteria; Thermoleophilia; Solirubrobacterales; Solirubrobacteraceae; Conexibacter
4180	0.00388636	OTU_55	Bacteria; Firmicutes; Bacilli; Bacillales; Sporolactobacillaceae; Pullulanibacillus
